# Supplementary material for: Phenotypic and Immunological Characterization of Patients with Activated PI3Kδ Syndrome 1 Presenting with Autoimmunity
Source: J Clin Immunol. 2024 Apr 18;44(4):102. doi: 10.1007/s10875-024-01705-w (PMC11026262; doi:10.1007/s10875-024-01705-w)
Supplement: Supplementary file 4 — Supplementary Material 4 [file 10875_2024_1705_MOESM4_ESM.xlsx]

## Sheet: Supplementary Table 1
Table S1. Immunological tests of APDS1 patients
ID	Age	Sex	CD16CD56%	CD16CD56 cells/ul	CD3%	CD3 cells/ul	CD19%	CD19 cells/ul	CD4%	CD4 cells/ul	CD8%	CD8 cells/ul	CD4/CD8	IGG g/L	IGA g/L	IGM g/L	IGE g/L	HBsAb(mIU/mL)
P1	11Y	M	61.42↑	2798.15↑	33.89↓	1543.91	4.29↓	195.56↓	8.91↓	405.83↓	24.25	1105	0.37↓	1.55↓	0.99	15.31↑	13.9	46
P2	11Y	F	37.97↑	552.84	56.34↓	820.27↓	3.6↓	52.39↓	22.5↓	327.64↓	26.75	389.41↓	0.84↓	4.95↓	2.53	43.2↑	23.8	46
P3	11Y	M	4.2↓	147↓	92.39↑	3230↑	3↓	109↓	11↓	386↓	80↑	2800↑	0.14↓	0.1	6.76	1.8	0	97
P4	14Y	M	9.96↓	355.41	86.75↑	3096.83↑	1.16↓	41.38↓	19.76↓	705.51	66↑	2356.31↑	0.3↓	7.47	0.39↓	4.2↑	207.8↑	59
P5	3Y	M	17.12	1961↑	73.55↑	8427↑	8.74↓	1001	12.63↓	1447	47.63↑	5457↑	0.27↓	1.38↓	0.54	2.47↑	26	97
P6	5Y	F	12.03	108.11↓	83↑	745.8↓	3.97↓	35.71↓	23.57↓	211.75↓	51.79↑	465.41↓	0.46↓	4.7↓	0.29↓	10.66↑	36.9	125
P7	7Y	F	41.43↑	861.09↑	50.64↓	1052.6	7.36↓	152.94↓	24.17↓	502.35↓	26.02	504.9↓	0.93↓	11.34	1.21	3.84↑	16.9	62
P8	5M	M	10.8↓	279.34	53.57↓	1385.3↓	34.74↑	898.3	30.88	798.44↓	21.52↓	556.49	1.43↓	5.26	0.15	1.77↑	15.4	0↓
P9	5Y	M	11	190↓	76↑	1302↓	12↓	210↓	22↓	384↓	51↑	881	0.44↓	19↑	1.54	3.8↑	30	250
P10	8Y	M	28.63↑	360	65.64	825.3↓	5.2↓	65.33↓	14.53↓	182.67↓	48.25↑	606.67	0.3↓	9.3	0.99	5.25↑	8.4	27
P11	10Y	M	15.25	67.45↓	74.24↑	328.3↓	9.15↓	40.48↓	27.46↓	121.44↓	44.75↑	191.9↓	0.61↓	3.95↓	1	5.6↑	18.25	230
P12	5Y	M	32.07↑	401.04	55.2↓	690.3↓	12.36↓	154.6↓	21.79↓	272.46↓	32.93	411.75↓	0.66↓	17.4↑	1.21	2.6↑	20.21	460
P13	6Y	M	7.05↓	102.3↓	86.56↑	1253.1↓	6.17↓	89.28↓	19.6↓	283.78↓	55.4↑	801.91	0.35↓	2.9↓	0.14↓	6.01↑	6.95	65
P14	5Y	F	18.17	275.47	63.86↓	968.1↓	16.93	256.58↓	21.5↓	325.85↓	41.02↑	621.78	0.52↓	9.2	0.95	3.1↑	56.52	＞1000
P15	6Y	M	17.04	279↓	70.94	1161.4↓	10.88↓	178.16↓	26.08↓	426.91↓	31.11	509.27↓	0.84↓	10.6	0.54	3.34↑	5.5	69
P16	17Y	M	19.05	674.94	73.46↑	2602.7↑	6.82↓	241.5	14.34↓	508.12↓	51.99↑	1841.95↑	0.28↓	9.8	0.41↓	27.5↑	44.5	177
P17	9Y	M	16.47	190.1↓	77.59↑	895.5↓	5.31↓	61.33↓	35.01	404.1↓	39.15↑	451.89↓	0.89	14.5↑	0.7	2.71↑	30.64	80
P18	9Y	F	14.99	294.41	78.09↑	1533.7	6.18↓	121.35↓	39.47↑	775.15	36.46↑	716.13	1.08	12.3	0.18↓	5.15↑	8.57	126
P19	9Y	M	12.07	405.39	85.93↑	2886.6↑	1.18↓	39.72↓	14.31↓	480.76↓	53.82↑	1807.94↑	0.27↓	14.3↑	0.35↓	7.15↑	635.48↑	84
P20	14Y	M	29.62↑	729.75	53.58↓	1320.17	14.79	364.39	22.5↓	554.38	30.52	752.16	0.74	8.3	0.66	4.74↑	38.2	81
P21	5Y	M	8.23↓	208.15↓	66.73	1688.5	24.38↑	616.96	24.42↓	617.79↓	38.04↑	962.48	0.64↓	7.2	0.02↓	4.93↑	7.41	235
P22	2Y	F	25.65↑	1351.67↑	60.19↓	3171.7	12.65↓	666.76	18.81↓	991.07	40.43↑	2130.69↑	0.47↓	1.5↓	0.01↓	2.83↑	16.95	935
P23	2Y	M	26.27↑	360.07	62.61↓	858.2↓	8.81↓	120.7↓	32.87	450.59↓	29.18	399.96	1.13	1.3↓	0.01↓	11.55↑	92.73	338
P24	6Y	F	17.89	145.71↓	72.83	590.3↓	8.19↓	66.38↓	36.12↑	292.72↓	31.04	251.6↓	1.16	6.6	0.23↓	1.18	53.93	17
P25	17Y	F	12.49	87.96↓	73.27↑	516↓	13.06↓	91.97↓	33.85	238.39↓	37.39↑	263.31↓	0.91↓	17.3↑	1.13	4.13↑	49.3	0.2↓
P26	4Y	M	31.5↑	741.75	41.47↓	976.4↓	25.98↑	611.8	17↓	400.2↓	23.76↓	559.48	0.72↓	6.6	0.15↓	0.94	4.43	19.8
P27	7Y	F	55.51↑	731.5↑	35.62↓	469.3↓	6.47↓	85.29↓	10.99↓	144.86↓	23.08↓	304.15↓	0.48↓	10.7	0.99	3.22↑	17.07	0↓
P28	6Y	F	15.79	402.98	73.05↑	1865	10.2↓	260.51↓	34.97	892.8	34.07↑	869.73	1.03	17.3↑	1.31	3.68↑	39.31	138
P29	6Y	F	39.57↑	1069.87↑	53.04↓	1433.9↓	6.93↓	187.35↓	12.86↓	347.58↓	38.24↑	1033.71	0.34↓	2.9↓	0.02↓	8.3↑	28.47	147
P30	5Y	F	19.31	160.31↓	72.19	599.2↓	6.9↓	57.3↓	28.13↓	233.51↓	40.66↑	337.51↓	0.69↓	9.9	1.09	4.83↑	36.79	187
P31	6Y	M	62.89↑	2205.5↑	29.31↓	1027.8↓	7.3↓	256.15↓	8.39↓	294.41↓	19.1↓	669.88	0.44↓	0.12↓	1.5	3.62↑		106
P32	13Y	M	8.03↓	45.23↓	90.65↑	510.3↓	0.88↓	4.95↓	35.81	201.6↓	45.96↑	258.75↓	0.78	16.3↑	0.21↓	1.53	14.16	268
P33	5Y	M	28.73↑	591.79	60.02↓	1236.3↓	10.63↓	218.89↓	22.85↓	470.58↓	34.06↑	701.59	0.67↓	10.8	1.11	1.9	44.41	181
P34	10Y	M	24.26↑	437.29	62.82↓	1132.5↓	12.01↓	216.56	23.47↓	423.08↓	36.99↑	666.81	0.63↓	20.4↑	1.22	1.85	22.36	＞1000
P35	2Y	M	16.2	221.81↓	69.17	947.2↓	12.21↓	167.18↓	26.72↓	365.82↓	38.71↑	530.11	0.69↓	2.1↓	0.19	1.76	0	285
P36	9Y	M	28.32↑	226.29↓	56.06↓	447.9↓	14.48	115.67↓	20.67↓	165.15↓	29.86	238.58↓	0.69↓	7.2	0.33↓	2.1↑	37.28	205
P37	4Y	F	24.49↑	657.33	55.77↓	1497↓	18.72	502.37↓	12.78↓	342.93↓	39.54↑	1061.24	0.32↓	3.2↓	0.12↓	3.81↑	41.04	＞1000
P38	6Y	F	14.81	184.43↓	63.32↓	788.7↓	19.94	248.33↓	34.69	432.1↓	28.42	352.96↓	1.22	14.6↑	0.91	3.66↑	117.66↑	150
P39	5Y	M	31.55↑	743.31↑	64	1527.5	2.72↓	64.04↓	39↑	918.79	22.35↓	526.47	1.75	9.1	1.59	8.4↑	40.63	98.78
P40	8Y	F	10.77↓	113↓	81↑	854↓	6.85↓	72↓	27↓	287↓	49↑	522	0.55↓	24↑	2.5↑	1.97	333.45↑	41.87
P41	11Y	M	42.74↑	640↑	36.63↓	549↓	19.8	296↓	16.37↓	245↓	19.4↓	290↓	0.84↓	14.3↑	1.21	2.47↑	9.22	55.88
P42	8Y	M	32↑	323	49.5↓	502↓	17	180↓	16.5↓	167↓	21↓	212↓	0.79↓	7.9	0.33	2.15↑	67	240
Y, years; M, male; F, female.
