# Supplementary material for: Phenotypic and Immunological Characterization of Patients with Activated PI3Kδ Syndrome 1 Presenting with Autoimmunity
Source: J Clin Immunol. 2024 Apr 18;44(4):102. doi: 10.1007/s10875-024-01705-w (PMC11026262; doi:10.1007/s10875-024-01705-w)
Supplement: Supplementary file 5 — Supplementary Material 5 [file 10875_2024_1705_MOESM5_ESM.xlsx]

## Sheet: Supplementary Table 2
Table S2. Immunophenotyping of peripheral blood lymphocyte subsets in APDS1 patients
	Sex	Age	DNT	αβDNT	γδT	CD4 NAÏVE	CD4 CM	CD4 EM	CD4 TEMRA	CD8 NAÏVE	CD8 CM	CD8 EM	CD8 TEMRA	Naïve B	MB	MZB	PB	TRB
P1	M	11Y	3.3			10.3↓	48.7	41↑		17↓	32.7	28.1↑	22.1	71.9	10.7		8.5	50.8↑
P2	F	11Y	6.1			9.3↓	28.7	34.1↑		20.2↓	33.3	34↑	12.5	5.7↓	31.3↑		23.9↑	3.9
P3	M	11Y	3.2			18.4↓	71.8↑	8.6		10.9↓	16.2	31.9↑	40.9↑	77.8	3.3↓		9.6↑	66.1↑
P5	M	3Y	17.4			14.6↓	63.9↑	34.1↑		20.2↓	23.2	31.5↑	39.8↑	66.5	4.6		19↑	42.4↑
P6	F	5Y	12.4			11.3↓	53.5↑	35↑		6↓	19.7	35.2↑	39.1↑	40.5↓	6.1↓		9.6↑	23.4↑
P7	F	7Y	3.2			16.6↓	72.9↑	10.4↑		15.1↓	47.1↑	20.8↑	17	31.4↓	13.3		17.7↑	72.9↑
P8	M	5M	4			52.1	36	11↑		20.8↓	30.3	30.7↑	18.3	0.1↓	2.3		1.2	72.6↑
P9	M	5Y	4.7			3.1↓	84.5↑	12.4↑		20.4↓	57.7↑	12.5	9.4	63.4	15		15.5↑	73.7↑
P10	M	8Y	5.8			15.1↓	72.4↑	12.5↑		10.6↓	64.8↑	17.9↑	6.7	29.8↓	7.8		10.6↑	52.7↑
P11	M	10Y	5.2			5.9↓	43.9	50.1↑		7.4↓	31.9	33↑	27.7↑	42.9↓	10.1		22.3↑	1.8
P12	M	5Y	3.9			17.1↓	77.1↑	5.4		14.5↓	60↑	14.7↑	10.8	48.7	6.8↓		6.2	75.4↑
P13	M	6Y	14.5			12.2↓	46.7	35.3↑		5.2↓	23.7	42.7↑	28.4	77.4	4.3↓		9.1	71.3↑
P14	F	5Y	3.1			25.2↓	63↑	11.5↑		9.3↓	9.7	39.4↑	41.7↑	78.7	12		17.1↑	46.5↑
P15	M	6Y	22.2			19.1↓	34	11.5↑		14.3↓	35.5↑	20.8↑	29.4↑	79.2	3.5↓		5.4	52.5↑
P22	F	7Y	2.49	1.47	3.44↓	36.91↓	49.36	12.93↑	0.8	16.26↓	14.26	6.48	62.99↑	89.41↑	1.4↓	2.87↓	0.8	79.05↑
P25	F	17Y	4.75	2.15	2.15↓	26↓	61.14↑	12.72	0.13	40.52	31.65	9.92	17.91	36.5↓	34.26↑	5.66	11.5↑	42.2↑
P27	F	10Y	3.2	0.94	2.43↓	10.51↓	74.7↑	14.53↑	0.26	14.35↓	46.96↑	18.41↑	20.28	83.4↑	2.5↓	5.46	1.01	90.28↑
P30	F	6Y	5.02	0.18↓	6.64↓	17.23↓	61.19↑	21.19↑	0.39	5.15↓	25.37	52.36↑	17.12	69.89	14.51	3.99	1.09	38.33↑
P31	M	6Y	9.59			19.48↓	16.38	59.88↑	27.99↑	4.23↓	4	52.67↑	51.96↑	79.81	15.94		0.73	47.26↑
P32	M	13Y	13.01	0.51↓	14.46	7.3↓	39.03	50.41↑	3.25↑	4.11↓	20.72	52.48↑	22.69	26.51↓	27.68↑	2.14↓	8.19↑	13.25↑
P33	M	4Y	8.66	1.27	5.03↓	15.06↓	54↑	18.63↑	12.3↑	9.89↓	24.36	14.86↑	50.88↑	88.41↑	2.96↓	1.17↓	2.46	62.4↑
P35	M	2Y	7.59	0.23↓	10.25	26.45↓	61.66↑	11.59↑	0.3	11.58↓	19.68	49.97↑	18.77	87.83↑	1.33↓	1.39↓	0.51	53.49↑
P36	M	9Y	13.82	0.83	9.56	14.15↓	55.89↑	27.36↑	2.6↑	13.47↓	31.98	36.74↑	17.8	67.12	11.88	14.53	12.51↑	39.5↑
P37	F	4Y	8.54	0.47↓	17.43	33.81↓	47.29	18.22↑	0.67↑	14.49↓	29.07	38.6↑	17.83	88.23↑	1.07↓	2.16↓	0.74	93.18↑
P38	F	5Y	3.21	1	2.01↓	8.45↓	81.46↑	9.89↑	0.21	18.45↓	63.27↑	11.36	6.92	38.16↓	30.46↑	2.83↓	16.97↑	50.14↑
P39	M	5Y	5.99	1.55	4.2↓	22.77↓	71.76↑	5.4	0.07	29.41↓	53.3↑	14.64↑	2.65	42.41↓	32.9↑	5.31	32.41↑	10.07
P40	F	8Y	5.06	0.72	5.48↓	19.84↓	43.97	34.8↑	1.4	14.75↓	19.13	24.89↑	41.23↑	58.02	21.66	7.35	11.35↑	28.05↑
P41	M	11Y	2.23	1.39	1.16↓	13.4↓	73.79↑	12.81↑	0↓	15.53↓	49.69↑	25.43↑	9.35	69.62	3.95↓	2.38↓	2.52	64.92↑
P42	M	8Y	24.53	1.08	14.6	37.75↓	46.68	14.31↑	1.26	39.08↓	31.6	6.42	22.9↑	66.4	10.83	17.32	4.65	65.89↑
Y, years; M, male; F, female; DNT, double negtive T cell; NAÏVE, naive T cells (CD27+CD45RA+); CM, central memory (CD27+CD45RA-); EM, effector memory (CD27-CD45RA-); TEMRA, terminally differentiated effector memory T cells (CD27-CD45RA+); MB, memory B cells(CD19+CD27+); MZB, marginal-zone B cells(CD19+CD27+IgD+); PB, plasmablast(CD19+CD38high+); TRB, transitional B cells(CD19+CD38high+CD24high+).
