# Supplementary material for: Phenotypic and Immunological Characterization of Patients with Activated PI3Kδ Syndrome 1 Presenting with Autoimmunity
Source: J Clin Immunol. 2024 Apr 18;44(4):102. doi: 10.1007/s10875-024-01705-w (PMC11026262; doi:10.1007/s10875-024-01705-w)
Supplement: Supplementary file 6 — Supplementary Material 6 [file 10875_2024_1705_MOESM6_ESM.xlsx]

## Sheet: Sheet1
Table S3 Statistical results of immunological tests in APDS1 patietns with or without autoimmunity
	AD(M(P25,P75))	NAD(M(P25,P75))	P value
NK cells%	24.260%(15.0%,32.1%)	17.040%(11.0%,31.5%)	0.331
NK cell counts	360.070(160.3,640.0)	279.340(190.0,741.8)	0.791
CD3+ T cells%	65.640%(56.1%,77.6%)	64.000%(53.6%,73.5%)	0.587
CD3+ T cell counts	854.000(549.0,1433.9)	1302.000(968.1,1543.9)	0.039*
DNT	5.040%(3.2%,6.7%)	7.590%(3.3%,14.5%)	0.19
CD4+ T cells%	22.850%(16.4%,32.9%)	22.000%(12.8%,26.7%)	0.376
CD4+ T cell counts	327.640(233.5,480.8)	400.200(325.9,617.8)	0.146
CD4 NAÏVE	15.080%(10.2%,17.9%)	19.100% (11.3%,26.4%)	0.275
CD4 CM	58.515% (44.0%,73.1%)	53.500% (46.7%,71.8%)	0.694
CD4 EM	16.580% (12.7%,34.3%)	12.400% (11.0%,35.0%)	0.407
CD4 TEMRA	0.800% (0.2%,2.9%)	0.485% (0.2,7%.9%)	0.724
CD8+ T cells%	37.390%(29.9%,46.0%)	34.070%(23.8%,47.6%)	0.487
CD8+ T cell counts	451.890(290.0,716.1)	669.880(526.5,962.5)	0.053
CD8 NAÏVE	14.425% (9.3%,15.7%)	14.490% (9.3%,20.4%)	0.527
CD8 CM	31.940% (23.4%,47.7%)	29.070% (19.7%,35.5%)	0.275
CD8 EM	22.845% (14.8%,34.7%)	31.500% (14.6%,39.4%)	0.471
CD8 TEMRA	17.855% (12.1%,31.1%)	22.900% (17.8%,39.8%)	0.383
B cells %	6.930%(5.3%,12.0%)	12.000%(6.2%,18.7%)	0.056
B cells counts	91.970(57.3,187.3)	248.330(167.2,502.4)	0.003**
Naïve B	53.360% (31.0%,73.3%)	71.900% (42.4%,79.2%)	0.295
Memory B	10.990% (3.7%,23.2%)	6.100% (3.3%,15.0%)	0.407
Marginal zone B	3.990% (2.3%,6.5%)	2.830% (1.8%,11.3%)	0.739
Plasmablasts	9.395% (2.1%,13.8%)	9.100% (1.2%,17.0%)	0.827
Transitional B	47.450% (24.4%,73.5%)	52.500% (46.5%,71.3%)	0.513
IgG( g/L)	10.700(6.6,14.5)	6.600(2.1,9.2)	0.031*
IgA( g/L)	0.990(0.2,1.2)	0.540(0.1,1.3)	0.677
IgM( g/L)	3.840(2.1,5.6)	3.660(2.1,4.9)	0.686
IgE( g/L)	28.470(16.9,49.3)	28.000(6.6,40.7)	0.237
αβDNT, double negtive T cell(CD3+CD4-CD8-TCRαβ+); γδT(CD3+TCRγδ+); NAÏVE, naive T cells (CD27+CD45RA+); CM, central memory (CD27+CD45RA-); EM, effector memory (CD27-CD45RA-); TEMRA, terminally differentiated effector memory T cells (CD27-CD45RA+); Naive B(CD19+CD27-IgD+); Memory B(CD19+CD27+); Marginal zone B(CD19+CD27+IgD+); Plasmablasts(CD19+CD38high+); Transitional B(CD19+CD38high+CD24high+).*…
