# Supplementary material for: Phenotypic and Immunological Characterization of Patients with Activated PI3Kδ Syndrome 1 Presenting with Autoimmunity
Source: J Clin Immunol. 2024 Apr 18;44(4):102. doi: 10.1007/s10875-024-01705-w (PMC11026262; doi:10.1007/s10875-024-01705-w)
Supplement: Supplementary file 7 — Supplementary Material 7 [file 10875_2024_1705_MOESM7_ESM.xlsx]

## Sheet: Panel1-6
Table S4. Overview of the 6 panels for immunophenotyping of human whole blood
Fluorochrome	FITC	PerCP/Cy5.5	PE	PE/CF594	PE/Cy7	APC	AF700	APC/Fire750	BV421	BV510	BV605
T eff/mem and Treg cells Panel
Specificity	CCR7	CD3	CD95	CD25	HLADR	CD39	CD45RA	CD4	CD127	CD45	CD8
T cells activation Panel
Specificity	CD85j	CD3	PD-1	CD69	CD28	CD57	HLADR	CD4	CD38	CD45	CD8
Th,Tc,Tfh and Treg cells Panel
Specificity	CXCR5	CD3	ICOS	CD25	CXCR3	CCR6	CD127	CD4	CCR4	CD45	CD8
B cells Panel
Specificity	CD21	CD20	CD24	CD11c	IgD	CD38	IgG	CD19	CD27	CD45	IgM
