# Supplementary material for: Phenotypic and Immunological Characterization of Patients with Activated PI3Kδ Syndrome 1 Presenting with Autoimmunity
Source: J Clin Immunol. 2024 Apr 18;44(4):102. doi: 10.1007/s10875-024-01705-w (PMC11026262; doi:10.1007/s10875-024-01705-w)
Supplement: Supplementary file 8 — Supplementary Material 8 [file 10875_2024_1705_MOESM8_ESM.xls]

## Sheet: Sheet0
Table S5. Immune cell subset in APDS1 patients versus controls
	Th1	Th2	Th9	Th17	Th17Th1	Tfh	Tfr	Tregs	Activated Tregs	Memory Tregs	Naive Tregs	CD11c+ B	CD21lo B
C1	70.4 %	68.4 %	2.47 %	31.1 %	29.0 %	6.50 %	8.52 %	5.50 %	30.2 %	38.4 %	28.1 %	13.6 %	4.69 %
C2	90.7 %	53.1 %	2.19 %	46.3 %	8.81 %	9.94 %	8.99 %	5.01 %	32.3 %	40.6 %	19.9 %	13.9 %	3.46 %
C3	51.7 %	53.9 %	18.9 %	44.7 %	48.3 %	2.77 %	1.61 %	7.32 %	27.3 %	29.4 %	40.3 %	19.5 %	9.71 %
C4	82.9 %	78.4 %	3.23 %	20.6 %	16.8 %	7.03 %	2.86 %	7.98 %	26.9 %	39.1 %	32.4 %	10.1 %	3.93 %
C5	59.3 %	64.0 %	3.71 %	35.2 %	39.7 %	5.38 %	8.81 %	5.23 %	26.3 %	39.6 %	28.3 %	16.8 %	4.61 %
C6	56.6 %	63.2 %	12.2 %	36.2 %	42.3 %	4.68 %	5.10 %	4.93 %	22.6 %	64.3 %	9.89 %	7.63 %	7.40 %
C7	68.8 %	55.6 %	7.27 %	43.3 %	30.2 %	4.09 %	5.26 %	3.98 %	70.9 %	19.8 %	8.72 %	10.5 %	3.90 %
C8	86.3 %	66.5 %	1.94 %	32.4 %	13.4 %	6.38 %	4.46 %	8.97 %	58.1 %	18.1 %	19.3 %	13.4 %	11.2 %
C9	66.9 %	44.3 %	3.41 %	54.7 %	32.1 %	6.85 %	5.95 %	4.22 %	41.9 %	29.6 %	22.3 %	8.63 %	11.5 %
P36	57.1 %	71.9 %	11.3 %	27.6 %	42.6 %	20.2 %	15.8 %	5.92 %	37.4 %	41.7 %	17.5 %	14.5 %	45.2 %
P1	73.8 %	54.7 %	7.43 %	44.4 %	25.9 %	19.4 %	14.0 %	3.30 %	27.0 %	62.4 %	9.55 %	49.2 %	18.8 %
P27	43.6 %	41.8 %	23.3 %	56.8 %	55.1 %	38.8 %	17.0 %	6.62 %	46.1 %	47.8 %	2.61 %	13.3 %	7.14 %
P25	69.9 %	70.6 %	11.9 %	26.3 %	28.3 %	26.7 %	16.6 %	5.00 %	33.3 %	54.3 %	4.94 %	48.8 %	13.3 %
P7	82.7 %	61.5 %	7.62 %	36.2 %	16.4 %	23.3 %	12.1 %	4.85 %	63.7 %	29.8 %	1.75 %	26.4 %	10.3 %
P22	65.8 %	48.3 %	8.90 %	50.4 %	33.2 %	13.6 %	12.3 %	3.12 %	22.0 %	69.5 %	5.08 %	15.6 %	8.86 %
P17	81.4 %	61.5 %	4.89 %	37.6 %	18.3 %	16.5 %	20.0 %	4.82 %	33.1 %	58.8 %	6.05 %	38.4 %	11.4 %
P39	67.3 %	60.6 %	6.71 %	38.2 %	32.2 %	33.4 %	11.3 %	3.82 %	25.9 %	46.8 %	26.5 %	26.6 %	19.6 %
