# Supplementary material for: Phenotypic and Immunological Characterization of Patients with Activated PI3Kδ Syndrome 1 Presenting with Autoimmunity
Source: J Clin Immunol. 2024 Apr 18;44(4):102. doi: 10.1007/s10875-024-01705-w (PMC11026262; doi:10.1007/s10875-024-01705-w)
Supplement: Supplementary file 9 — Supplementary Material 9 [file 10875_2024_1705_MOESM9_ESM.xlsx]

## Sheet: Supplementary Table 1
Table S8. Immunological tests of P39
	CD16CD56%	CD16CD56 counts cells/ul	CD3%	CD3counts cells/ul	CD19%	CD19counts cells/ul	CD4%	CD4counts cells/ul	CD8%	CD8counts cells/ul
Before treatment	31.55	743.31	18	527.5	2.72	64.04	39	918.79	22.35	526.47
After treatment	23.08	461.55	58.04	1160	16.94	338.75	34.27	685.24	21.39	427.63
