# Supplementary material for: Phenotypic and Immunological Characterization of Patients with Activated PI3Kδ Syndrome 1 Presenting with Autoimmunity
Source: J Clin Immunol. 2024 Apr 18;44(4):102. doi: 10.1007/s10875-024-01705-w (PMC11026262; doi:10.1007/s10875-024-01705-w)
Supplement: Supplementary file 10 — Supplementary Material 10 [file 10875_2024_1705_MOESM10_ESM.xlsx]

## Sheet: Sheet1
Table S9 Basic information of patients and controls
ID	Age	Sex
P1	23Y	M
P7	15Y	F
P13	11Y	M
P17	12Y	M
P22	7Y	F
P25	11Y	F
P27	10Y	F
P30	6Y	F
P36	10Y	M
P37	4Y	F
P38	6Y	F
P39	5Y	M
P40	8Y	F
P41	11Y	M
P42	8Y	M
HC1	24Y	M
HC2	14Y	F
HC3	7Y	F
HC4	11Y	F
HC5	10Y	F
HC6	10Y	M
HC7	5Y	M
HC8	6Y	M
HC9	11Y	F
C1	14Y	M
C2	4Y	F
C3	10Y	M
C4	14Y	F
C5	8Y	M
C6	8Y	M
C7	10Y	M
C8	2Y	F
C9	6Y	M
C10	14Y	M
C11	11Y	F
C12	12Y	F
