# Supplementary material for: Phenotypic and Immunological Characterization of Patients with Activated PI3Kδ Syndrome 1 Presenting with Autoimmunity
Source: J Clin Immunol. 2024 Apr 18;44(4):102. doi: 10.1007/s10875-024-01705-w (PMC11026262; doi:10.1007/s10875-024-01705-w)
Supplement: Supplementary file 11 — Supplementary Material 11 [file 10875_2024_1705_MOESM11_ESM.xls]

## Sheet: sheet
Table S7 The result of Dunn test
Antigen	(I)Group	(J)Group	(I)Median	(J)Meidan	Value(I-J)	p
Histone H2B	Control	Patient	148.105	306.484	-158.379	0.010*
	Control	Patient&AD	148.105	522.377	-374.272	0.001***
	Patient	Patient&AD	306.484	522.377	-215.894	0.182
Histone H3	Control	Patient	87.116	147.143	-60.027	0.164
	Control	Patient&AD	87.116	222.755	-135.639	0.008**
	Patient	Patient&AD	147.143	222.755	-75.612	0.135
Jo-1	Control	Patient	1779.16	2298.51	-519.342	0.162
	Control	Patient&AD	1779.16	3548.45	-1769.28	0.001**
	Patient	Patient&AD	2298.51	3548.45	-1249.94	0.045*
KU (P70/P80)	Control	Patient	665.413	1058.93	-393.521	0.268
	Control	Patient&AD	665.413	2848.26	-2182.85	0.004**
	Patient	Patient&AD	1058.93	2848.26	-1789.33	0.051
La/SSB	Control	Patient	688.736	1065.96	-377.225	0.43
	Control	Patient&AD	688.736	2248.16	-1559.42	0.008**
	Patient	Patient&AD	1065.96	2248.16	-1182.2	0.048*
MDA5	Control	Patient	772.076	2117.15	-1345.08	0.064
	Control	Patient&AD	772.076	3614.73	-2842.66	0.004**
	Patient	Patient&AD	2117.15	3614.73	-1497.58	0.175
Mi-2	Control	Patient	176.359	288.963	-112.604	0.259
	Control	Patient&AD	176.359	393.433	-217.074	0.014*
	Patient	Patient&AD	288.963	393.433	-104.47	0.135
PCNA	Control	Patient	871.369	1157.09	-285.724	0.154
	Control	Patient&AD	871.369	1946.43	-1075.06	0.002**
	Patient	Patient&AD	1157.09	1946.43	-789.333	0.053
PL-12	Control	Patient	714.599	635.549	79.05	0.891
	Control	Patient&AD	714.599	2280.77	-1566.17	0.010*
	Patient	Patient&AD	635.549	2280.77	-1645.22	0.009**
PL-7	Control	Patient	602.271	808.482	-206.21	0.354
	Control	Patient&AD	602.271	1135.72	-533.451	0.008**
	Patient	Patient&AD	808.482	1135.72	-327.24	0.062
PM/Scl 100	Control	Patient	321.787	414.175	-92.388	0.292
	Control	Patient&AD	321.787	877.106	-555.318	0.004**
	Patient	Patient&AD	414.175	877.106	-462.931	0.048*
Ribo Phosphoprotein P0	Control	Patient	152.242	194.668	-42.426	0.324
	Control	Patient&AD	152.242	281.506	-129.263	0.010*
	Patient	Patient&AD	194.668	281.506	-86.838	0.084
Ribo Phosphoprotein P2	Control	Patient	243.886	651.802	-407.916	0.076
	Control	Patient&AD	243.886	1890.67	-1646.79	0.001***
	Patient	Patient&AD	651.802	1890.67	-1238.87	0.066
Ro/SSA (52 Kda)	Control	Patient	681.727	1798.63	-1116.9	0.019*
	Control	Patient&AD	681.727	3725.08	-3043.36	0.007**
	Patient	Patient&AD	1798.63	3725.08	-1926.45	0.421
Ro/SSA (60 Kda)	Control	Patient	580.962	1364.17	-783.211	0.005**
	Control	Patient&AD	580.962	4634.63	-4053.66	0.000***
	Patient	Patient&AD	1364.17	4634.63	-3270.45	0.129
Scl-70/Topoisomerase I	Control	Patient	318.361	236.059	82.302	0.806
	Control	Patient&AD	318.361	507.509	-189.148	0.010**
	Patient	Patient&AD	236.059	507.509	-271.449	0.020*
Sm/RNP	Control	Patient	95.391	147.669	-52.278	0.139
	Control	Patient&AD	95.391	256.195	-160.805	0.012*
	Patient	Patient&AD	147.669	256.195	-108.526	0.198
SmD	Control	Patient	195.24	236.594	-41.354	0.237
	Control	Patient&AD	195.24	334.376	-139.136	0.014*
	Patient	Patient&AD	236.594	334.376	-97.782	0.141
TIF1 gama	Control	Patient	419.082	510.664	-91.583	0.837
	Control	Patient&AD	419.082	1070.34	-651.257	0.025*
	Patient	Patient&AD	510.664	1070.34	-559.674	0.019*
U1-snRNP 68/70	Control	Patient	574.237	764.509	-190.271	0.369
	Control	Patient&AD	574.237	2341.4	-1767.16	0.007**
	Patient	Patient&AD	764.509	2341.4	-1576.89	0.053
U1-snRNP A	Control	Patient	520.704	622.303	-101.599	0.237
	Control	Patient&AD	520.704	1265.48	-744.773	0.014*
	Patient	Patient&AD	622.303	1265.48	-643.174	0.141
U1-snRNP B/B’	Control	Patient	184.366	233.215	-48.848	0.12
	Control	Patient&AD	184.366	709.415	-525.048	0.007**
	Patient	Patient&AD	233.215	709.415	-476.2	0.154
U1-snRNP C	Control	Patient	259.424	359.572	-100.148	0.155
	Control	Patient&AD	259.424	433.929	-174.505	0.009**
	Patient	Patient&AD	359.572	433.929	-74.357	0.154
B-actin	Control	Patient	1064.45	1533.03	-468.574	0.092
	Control	Patient&AD	1064.45	3783.82	-2719.37	0.001***
	Patient	Patient&AD	1533.03	3783.82	-2250.8	0.041*
BPI	Control	Patient	749.128	1095.44	-346.317	0.066
	Control	Patient&AD	749.128	1610.36	-861.231	0.002**
	Patient	Patient&AD	1095.44	1610.36	-514.913	0.112
LC1	Control	Patient	788.596	777.439	11.157	0.245
	Control	Patient&AD	788.596	1632.81	-844.21	0.003**
	Patient	Patient&AD	777.439	1632.81	-855.367	0.053
M2	Control	Patient	856.059	1316.87	-460.809	0.062
	Control	Patient&AD	856.059	2011.88	-1155.82	0.015*
	Patient	Patient&AD	1316.87	2011.88	-695.011	0.37
MPO	Control	Patient	329.414	501.73	-172.316	0.073
	Control	Patient&AD	329.414	1321.72	-992.303	0.000***
	Patient	Patient&AD	501.73	1321.72	-819.987	0.034*
Myosin	Control	Patient	883.82	1060.64	-176.825	0.339
	Control	Patient&AD	883.82	8278.28	-7394.46	0.009**
	Patient	Patient&AD	1060.64	8278.28	-7217.63	0.073
Neuropilin-1	Control	Patient	396.031	671.198	-275.167	0.285
	Control	Patient&AD	396.031	983.177	-587.146	0.011*
	Patient	Patient&AD	671.198	983.177	-311.979	0.102
TTG	Control	Patient	1627.7	4367.04	-2739.34	0.064
	Control	Patient&AD	1627.7	17471.4	-15843.7	0.000***
	Patient	Patient&AD	4367.04	17471.4	-13104.3	0.048*
Collagen VI	Control	Patient	1308.35	1862.09	-553.742	0.249
	Control	Patient&AD	1308.35	3629.37	-2321.02	0.012*
	Patient	Patient&AD	1862.09	3629.37	-1767.28	0.123
GM-CSF	Control	Patient	660.867	941.347	-280.48	0.077
	Control	Patient&AD	660.867	2735.68	-2074.82	0.005**
	Patient	Patient&AD	941.347	2735.68	-1794.33	0.182
IL-15	Control	Patient	543.224	626.44	-83.217	0.086
	Control	Patient&AD	543.224	1136.55	-593.321	0.005**
	Patient	Patient&AD	626.44	1136.55	-510.104	0.175
Cardolipin	Control	Patient	10725.1	13679.1	-2953.99	0.046*
	Control	Patient&AD	10725.1	21756.5	-11031.3	0.006**
	Patient	Patient&AD	13679.1	21756.5	-8077.34	0.26
Phosphatidyl-serine (PS)	Control	Patient	509.448	1055.64	-546.197	0.025*
	Control	Patient&AD	509.448	2496.94	-1987.49	0.010*
	Patient	Patient&AD	1055.64	2496.94	-1441.3	0.462
Laminin	Control	Patient	245.549	348.558	-103.009	0.187
	Control	Patient&AD	245.549	495.799	-250.25	0.014*
	Patient	Patient&AD	348.558	495.799	-147.241	0.175
AQP4	Control	Patient	3569.75	5393.26	-1823.52	0.133
	Control	Patient&AD	3569.75	12808.1	-9238.4	0.001***
	Patient	Patient&AD	5393.26	12808.1	-7414.88	0.038*
S100	Control	Patient	2143.65	3456.48	-1312.83	0.052
	Control	Patient&AD	2143.65	11396.4	-9252.8	0.002**
	Patient	Patient&AD	3456.48	11396.4	-7939.97	0.123
IA2	Control	Patient	325.066	409.1	-84.034	0.213
	Control	Patient&AD	325.066	631.642	-306.575	0.004**
	Patient	Patient&AD	409.1	631.642	-222.542	0.066
Calprotectin	Control	Patient	1685.58	2117.21	-431.624	0.761
	Control	Patient&AD	1685.58	5589.18	-3903.59	0.013*
	Patient	Patient&AD	2117.21	5589.18	-3471.97	0.029*
CRP	Control	Patient	4656.19	5175.5	-519.305	0.336
	Control	Patient&AD	4656.19	8029.8	-3373.61	0.002**
	Patient	Patient&AD	5175.5	8029.8	-2854.3	0.021*
EBNA1	Control	Patient	11420.6	46546.1	-35125.5	0.005**
	Control	Patient&AD	11420.6	45373.8	-33953.3	0.045*
	Patient	Patient&AD	46546.1	45373.8	1172.29	0.818
Factor B	Control	Patient	837.835	1668.56	-830.726	0.035*
	Control	Patient&AD	837.835	2075.28	-1237.44	0.014*
	Patient	Patient&AD	1668.56	2075.28	-406.717	0.462
Hemocyanin	Control	Patient	2496.91	3074.61	-577.703	0.088
	Control	Patient&AD	2496.91	5687.48	-3190.57	0.003**
	Patient	Patient&AD	3074.61	5687.48	-2612.87	0.112
Insulin	Control	Patient	27.977	75.724	-47.747	0.156
	Control	Patient&AD	27.977	193.201	-165.224	0.006**
	Patient	Patient&AD	75.724	193.201	-117.477	0.123
LPS	Control	Patient	3668.56	10111.3	-6442.71	0.096
	Control	Patient&AD	3668.56	16123.1	-12454.5	0.006**
	Patient	Patient&AD	10111.3	16123.1	-6011.8	0.168
* p<0.05 ** p<0.01 *** p<0.001
