# Supplementary material for: Phenotypic and Immunological Characterization of Patients with Activated PI3Kδ Syndrome 1 Presenting with Autoimmunity
Source: J Clin Immunol. 2024 Apr 18;44(4):102. doi: 10.1007/s10875-024-01705-w (PMC11026262; doi:10.1007/s10875-024-01705-w)
Supplement: Supplementary file 12 — Supplementary Material 12 [file 10875_2024_1705_MOESM12_ESM.xlsx]

## Sheet: MFI
Supplementary Table 4. MFI of different makers in T cell subsets
	CD95 in DNT cells	CD85j in DNT cells	PD-1 in DNT cells	CD69 in DNT cells	CD28 in DNT cells	CD57 in DNT cells	HLADR in DNT cells	CD38 in DNT cells	CD95 in CD4+ T cells	CD85j in CD4+ T cells	PD-1 in CD4+ T cells	CD69 in CD4+ T cells	CD28 in CD4+ T cells	CD57 in CD4+ T cells	HLADR in CD4+ T cells	CD38 in CD4+ T cells	CD95 in CD8+ T cells	CD85j in CD8+ T cells	PD-1 in CD8+ T cells	CD69 in CD8+ T cells	CD28 in CD8+ T cells	CD57 in CD8+ T cells	HLADR in CD8+ T cells	CD38 in CD8+ T cells
HC1	49881	2353	83.7	3013	3851	77.2	787	4256	11808	1133	1030	1313	14325	-29	-117	30961	20195	2074	4478	8598	5125	164	235	7430
HC2	50799	4164	356	1960	298	83	3048	9391	75622	2179	4064	1559	16347	124	316	7278	51110	4680	3034	4422	524	709	1492	12534
HC3	42402	1763	3730	11570	3527	67.6	714	6363	22706	1317	3908	2551	13249	381	-135	34228	47092	4974	3883	23255	705	993	732	27052
HC4	51110	2706	797	9776	6697	-9.65	397	13153	23201	2151	1900	3143	13575	1	-198	31405	49129	3601	8830	16400	1539	319	-54.1	29422
HC5	14503	2314	-41.9	9069	2343	154	469	1446	6027	1317	209	2081	15861	116	-442	20626	15508	2489	3717	16545	8144	183	144	2247
HC6	38685	2170	3793	8395	7726	116	978	632	109423	1847	4644	4155	17964	125	189	1033	22104	2916	5133	16496	3917	270	406	4900
HC7	31947	1932	1628	14730	932	203	1115	6498	89262	1188	5749	3593	23139	222	352	6513	42782	1941	10813	21644	1179	803	1170	13411
HC8	28767	2785	503	7939	1363	193	1060	1716	6682	1474	818	2147	17198	1	-271	19724	32038	7080	1221	7854	687	386	696	6113
HC9	48099	3862	52.3	8240	714	222	841	2528	14325	823	945	2990	15315	174	-108	19315	24497	2275	2502	17294	3442	338	180	5652
P39	53342	2027	545	2849	832	2309	3027	13411	74200	1372	13392	271	20195	900	641	5358	40917	1866	17390	9069	2275	473	1632	6605
P36	61666	3940	178	6673	569	512	3058	10770	102542	996	12982	2026	17964	19.3	-27.1	5679	54835	1894	5622	15470	1326	232	1465	5293
P1	49881	1781	1628	11443	13542	19.3	1051	2936	69884	1904	23345	3718	11262	174	171	4063	49279	2986	10129	22750	1941	852	868	4631
P27	81876	2946	1	6781	3201	2350	1941	20681	108714	1400	23642	2849	26312	77.2	696	12179	55003	1819	5960	13755	3884	299	1613	13910
P25	222433	3243	8085	5233	3233	396	542	8088	113416	2122	26017	3730	12870	8240	1	9241	78807	2815	11840	15880	2626	367	1206	6099
P7	90126	2189	2400	7875	1585	34879	4838	27894	124701	1979	48452	5445	18673	2517	678	11808	59597	3058	5104	13447	1941	35993	3078	22402
P22	54332	3873	45800	4207	5802	75334	361	8968	74435	2518	42713	2381	13741	45621	996	10720	49279	4383	4547	16209	768	22956	578	12296
P17	58140	2333	199	6495	1866	803	2725	6651	76345	1604	24249	4024	10770	328	723	5789	44879	2735	3883	17090	923	3240	2401	5844

## Sheet: Sheet1
Table S6. MFI of different makers in T cell subsets
	HC1	HC2	HC3	HC4	HC5	HC6	HC7	HC8	HC9	P39	P36	P1	P27	P25	P7	P22	P17
CD95 in DNT cells	49881	50799	42402	51110	14503	38685	31947	28767	48099	53342	61666	49881	81876	222433	90126	54332	58140
CD85j in DNT cells	2353	4164	1763	2706	2314	2170	1932	2785	3862	2027	3940	1781	2946	3243	2189	3873	2333
PD-1 in DNT cells	83.7	356	3730	797	-41.9	3793	1628	503	52.3	545	178	1628	1	8085	2400	45800	199
CD69 in DNT cells	3013	1960	11570	9776	9069	8395	14730	7939	8240	2849	6673	11443	6781	5233	7875	4207	6495
CD28 in DNT cells	3851	298	3527	6697	2343	7726	932	1363	714	832	569	13542	3201	3233	1585	5802	1866
CD57 in DNT cells	77.2	83	67.6	-9.65	154	116	203	193	222	2309	512	19.3	2350	396	34879	75334	803
HLADR in DNT cells	787	3048	714	397	469	978	1115	1060	841	3027	3058	1051	1941	542	4838	361	2725
CD38 in DNT cells	4256	9391	6363	13153	1446	632	6498	1716	2528	13411	10770	2936	20681	8088	27894	8968	6651
CD95 in CD4+ T cells	11808	75622	22706	23201	6027	109423	89262	6682	14325	74200	102542	69884	108714	113416	124701	74435	76345
CD85j in CD4+ T cells	1133	2179	1317	2151	1317	1847	1188	1474	823	1372	996	1904	1400	2122	1979	2518	1604
PD-1 in CD4+ T cells	1030	4064	3908	1900	209	4644	5749	818	945	13392	12982	23345	23642	26017	48452	42713	24249
CD69 in CD4+ T cells	1313	1559	2551	3143	2081	4155	3593	2147	2990	271	2026	3718	2849	3730	5445	2381	4024
CD28 in CD4+ T cells	14325	16347	13249	13575	15861	17964	23139	17198	15315	20195	17964	11262	26312	12870	18673	13741	10770
CD57 in CD4+ T cells	-29	124	381	1	116	125	222	1	174	900	19.3	174	77.2	8240	2517	45621	328
HLADR in CD4+ T cells	-117	316	-135	-198	-442	189	352	-271	-108	641	-27.1	171	696	1	678	996	723
CD38 in CD4+ T cells	30961	7278	34228	31405	20626	1033	6513	19724	19315	5358	5679	4063	12179	9241	11808	10720	5789
CD95 in CD8+ T cells	20195	51110	47092	49129	15508	22104	42782	32038	24497	40917	54835	49279	55003	78807	59597	49279	44879
CD85j in CD8+ T cells	2074	4680	4974	3601	2489	2916	1941	7080	2275	1866	1894	2986	1819	2815	3058	4383	2735
PD-1 in CD8+ T cells	4478	3034	3883	8830	3717	5133	10813	1221	2502	17390	5622	10129	5960	11840	5104	4547	3883
CD69 in CD8+ T cells	8598	4422	23255	16400	16545	16496	21644	7854	17294	9069	15470	22750	13755	15880	13447	16209	17090
CD28 in CD8+ T cells	5125	524	705	1539	8144	3917	1179	687	3442	2275	1326	1941	3884	2626	1941	768	923
CD57 in CD8+ T cells	164	709	993	319	183	270	803	386	338	473	232	852	299	367	35993	22956	3240
HLADR in CD8+ T cells	235	1492	732	-54.1	144	406	1170	696	180	1632	1465	868	1613	1206	3078	578	2401
CD38 in CD8+ T cells	7430	12534	27052	29422	2247	4900	13411	6113	5652	6605	5293	4631	13910	6099	22402	12296	5844
